# Supplementary material for: Chronic exposure to intestinal parasites and bacterial enteropathogens among children in rural Madagascar: Implications for asymptomatic carriage and co-infections
Source: PLoS Negl Trop Dis. 2026 Jul 7;20(7):e0014519. doi: 10.1371/journal.pntd.0014519 (PMC13367895; doi:10.1371/journal.pntd.0014519)
Supplement: S1 Data — The dataset contains anonymized individual-level data for 242 children included in the study. Variables include participant ID, age group (<5, 5–10, >10 years), sex, place of residence (Manerinerina, Bekoratsaka, Antanadava), infection status (no infection, single infection, co-infection, multiple infections), presence of gastrointestinal symptoms, environmental exposures (water source, exposure to stagnant surface water, contact with livestock, sanitation access), and hematological parameters, including white blood cell count (WBC), lymphocytes (Limf), granulocytes (Gran), hemoglobin (HGB), hematocrit (HCT), and platelet count (PLT). (CSV) [file pntd.0014519.s001.csv]

ID	Age	Sex	Town	Infection_type	Symptoms	Water	stagnant_surface_water	Livestock	Sanitation	WBC	Limf	Gran	HGB	HCT	PLT
1	"<5"	F	M	Negative	N	Improved sanitation	Y	Y	Pit	8.1	5.1	2.2	11.2	33.4	345
2	"<5"	F	A	Negative	N	well/river	Y	Y	None	5.2	2.4	2.3	11.1	35.3	193
3	"<5"	F	B	Negative	N	well/river	Y	Y	None	4.6	2.9	1.4	12.1	36.6	420
4	"<5"	F	B	Negative	N	well/river	Y	Y	None	8.8	5.7	2.3	11	34.1	258
5	"5-10"	F	M	Negative	N	well/river	Y	Y	Pit	9.3	4.7	3.7	12	36.5	345
6	"5-10"	F	B	Negative	N	well/river	Y	Y	None	9.1	5.1	3.1	12.6	39.4	499
7	"5-10"	F	B	Negative	N	well/river	Y	Y	None	7.3	3.5	3.2	12.2	37.7	245
8	"5-10"	F	B	Negative	N	well/river	Y	Y	None	10.4	4.1	4.6	9.8	30.9	527
9	"5-10"	F	B	Negative	N	well/river	Y	Y	None	5.1	2.4	2.1	11.8	36.5	329
10	"5-10"	F	A	Negative	N	well/river	Y	Y	None	10.8	3.1	6.3	12.2	38.5	192
11	"5-10"	F	B	Negative	N	well/river	Y	Y	None	8.9	3.9	4.1	12.4	37.8	482
12	"5-10"	F	B	Negative	N	well/river	Y	Y	None	7.9	3.2	4	12	37.9	419
13	"5-10"	F	M	Negative	N	well/river	Y	Y	None	6.7	3.4	2.3	11.9	35.5	247
14	"5-10"	F	B	Negative	N	well/river	Y	Y	None	9.8	5.2	3.6	11.7	36.4	406
15	"5-10"	F	B	Negative	N	well/river	Y	Y	None	7.2	4.3	2.3	13.6	40.5	298
16	">10"	F	M	Negative	N	well/river	Y	Y	Pit	6.9	2.7	3.3	11.9	38	365
17	">10"	F	A	Negative	N	well/river	Y	Y	None	5.4	2.1	2.5	10.3	34.1	454
18	">10"	F	M	Negative	N	well/river	Y	Y	None	5.5	2.3	2.6	12.5	38.2	259
19	">10"	F	A	Negative	N	well/river	Y	Y	None	8.6	2.9	4.8	11.5	37.3	299
20	">10"	F	A	Negative	N	well/river	Y	Y	None	12.9	3.8	7	7.6	23.1	457
21	">10"	F	B	Negative	N	well/river	Y	Y	None	7.6	3.5	3.5	10.1	32.5	283
22	">10"	F	A	Negative	N	well/river	Y	Y	None	6.7	3.2	2.6	12.7	39.5	241
23	">10"	F	B	Negative	N	well/river	Y	Y	None	5.4	3.3	1.7	12.3	37.4	306
24	">10"	F	B	Negative	N	well/river	Y	Y	None	8.4	2.6	4.8	13.4	41.6	283
25	"<5"	M	B	Negative	N	well/river	Y	Y	None	11	5.3	5	10	32.6	468
26	"<5"	M	B	Negative	N	well/river	Y	Y	None	10.2	6.2	2.8	10.4	31.8	347
27	"<5"	M	B	Negative	N	well/river	Y	Y	None	12.9	5.6	5.6	12.9	38.8	289
28	"<5"	M	B	Negative	N	well/river	Y	Y	None	12.3	7.4	3.6	10.9	32.8	384
29	"5-10"	M	M	Negative	N	well/river	Y	Y	Pit	7.2	3.1	3.2	12.8	38	380
30	"5-10"	M	M	Negative	N	well/river	Y	Y	Pit	10	3.2	5.7	12.2	36.8	475
31	"5-10"	M	B	Negative	N	well/river	Y	Y	None	8.9	4.2	3.8	10.4	33.6	315
32	"5-10"	M	B	Negative	N	well/river	Y	Y	None	7.4	3.3	3.1	11.6	36.2	433
33	">10"	M	B	Negative	N	well/river	Y	Y	None	4.3	2.2	1.7	11.6	35.8	203
34	">10"	M	B	Negative	N	well/river	Y	Y	None	8.4	4.9	2.6	12.3	38.7	108
35	">10"	M	B	Negative	N	well/river	Y	Y	None	8.1	4.4	3	12	37.8	307
36	">10"	M	A	Negative	N	well/river	Y	Y	None	9.1	4.5	3.9	9.7	30.9	308
37	">10"	M	B	Negative	N	well/river	Y	Y	None	10.1	3.3	5.6	12.8	38.3	159
38	"<5"	F	A	Multiple bacteria	N	well/river	Y	Y	None	8.1	3.2	3.3	10.2	34	266
39	"<5"	F	A	Multiple parasites	N	well/river	Y	Y	None	6.4	3.8	1.9	12	39.3	393
40	"<5"	F	B	> 2 pathogens	N	well/river	Y	Y	None	12.3	9.7	1.8	11	33.7	302
41	"<5"	F	B	> 2 pathogens	N	well/river	Y	Y	None	5.2	1.7	2.7	11.4	35.3	263
42	"5-10"	M	B	> 2 pathogens	N	well/river	Y	Y	None	10.7	6.4	3.3	11	33.6	272
43	"<5"	F	A	Bacteria only	N	well/river	Y	Y	None	10.1	7.1	2.3	9.5	30.6	353
44	"<5"	F	A	Bacteria only	N	well/river	Y	Y	None	9.4	4.8	3.8	10.9	34	156
45	"5-10"	F	A	Bacteria only	N	well/river	Y	Y	None	7.8	5.1	2.1	11.7	35.8	391
46	"5-10"	F	M	Bacteria only	N	well/river	Y	Y	Pit	5.3	3.4	1.5	11.8	36.3	258
47	"5-10"	F	B	Bacteria only	N	well/river	Y	Y	None	7.2	3	3.8	13.5	40.7	204
48	"5-10"	F	B	Bacteria only	N	well/river	Y	Y	None	6.5	3	2.6	12.4	38.4	372
49	">10"	F	A	Bacteria only	N	well/river	Y	Y	None	5.4	3	1.9	12.6	40.4	319
50	">10"	F	B	Bacteria only	N	well/river	Y	Y	None	6.9	2.8	3.1	11.1	35	362
51	">10"	F	B	Bacteria only	N	well/river	Y	Y	None	7.6	2.7	3.4	12.8	40.4	189
52	">10"	F	M	Bacteria only	N	well/river	Y	Y	Pit	4.9	2.6	1.6	14	41.8	293
53	"<5"	M	B	Bacteria only	N	well/river	Y	Y	None	10.5	5.2	3.8	9.8	31.7	387
54	"5-10"	M	B	Bacteria only	N	well/river	Y	Y	None	6.3	3	2.6	11.3	34.8	325
55	"5-10"	M	M	Bacteria only	N	Improved sanitation	Y	Y	None	7	3.4	2.8	11.6	36.7	359
56	"5-10"	M	B	Bacteria only	N	well/river	Y	Y	None	4.7	2	2.3	12.1	37.9	279
57	"5-10"	M	A	Bacteria only	N	well/river	Y	Y	None	10.8	3.9	5.7	12.8	40.3	290
58	"5-10"	M	A	Bacteria only	N	well/river	Y	Y	None	10.1	3.4	5.3	10.5	34.9	345
59	"5-10"	M	B	Bacteria only	N	well/river	Y	Y	None	8.6	3.1	4.7	11.7	35.6	350
60	"5-10"	M	A	Bacteria only	N	well/river	Y	Y	None	9	3.6	4.4	11.8	37.9	477
61	"5-10"	M	A	Bacteria only	N	well/river	Y	Y	None	8.4	2.6	4.8	11.4	37	306
62	">10"	M	B	Bacteria only	N	well/river	Y	Y	None	6.5	2.5	3.3	12.8	39.3	299
63	"<5"	F	A	Parasite only	N	well/river	Y	Y	None	7.2	3.7	2.7	11.2	34.6	370
64	"5-10"	F	B	Parasite only	N	well/river	Y	Y	None	6	2.6	2.9	11.1	35.3	480
65	"5-10"	F	B	Parasite only	N	well/river	Y	Y	None	7.9	3.1	3.6	12.7	39.8	329
66	"5-10"	F	M	Parasite only	N	well/river	Y	Y	Pit	6.6	2.9	3.1	11.4	33.9	503
67	"5-10"	F	B	Parasite only	N	well/river	Y	Y	None	7.5	3.8	3	12.1	35.6	319
68	"5-10"	F	B	Parasite only	N	well/river	Y	Y	None	7.8	3.3	3.5	11.1	34.7	512
69	"5-10"	F	B	Parasite only	N	well/river	Y	Y	None	6.5	3	2.6	9.1	30	348
70	"5-10"	F	B	Parasite only	N	well/river	Y	Y	None	10.2	3.7	5.7	11.6	36.6	260
71	">10"	F	B	Parasite only	N	well/river	Y	Y	None	5.7	2.5	2.6	12.4	39	289
72	"<5"	M	B	Parasite only	N	well/river	Y	Y	None	8.5	3.6	3.7	12.8	39.3	259
73	"<5"	M	B	Parasite only	N	well/river	Y	Y	None	7	4.6	1.7	12	36.6	248
74	"5-10"	M	B	Parasite only	N	well/river	Y	Y	None	5.6	3.3	1.8	9.9	30.3	443
75	"5-10"	M	M	Parasite only	N	well/river	Y	Y	Flush_toilet	8	3.5	3.6	11.1	34.8	462
76	"5-10"	M	B	Parasite only	N	well/river	Y	Y	None	5.5	2.2	2.6	11.3	34.5	363
77	"5-10"	M	B	Parasite only	N	well/river	Y	Y	None	14.1	6.8	5.8	7.2	22.2	359
78	"5-10"	M	B	Parasite only	N	well/river	Y	Y	None	8.3	4.7	2.8	12.4	39	364
79	"5-10"	M	B	Parasite only	N	well/river	Y	Y	None	6.1	3.5	2.1	12.5	37.8	290
80	"5-10"	M	M	Parasite only	N	well/river	Y	Y	None	5.2	2	2.4	13.4	38.4	266
81	"5-10"	M	B	Parasite only	N	well/river	Y	Y	None	15.5	3.5	9.6	10.3	32.4	346
82	"5-10"	M	A	Parasite only	N	well/river	Y	Y	None	11.1	3.5	6.1	9.8	30.8	403
83	"5-10"	M	B	Parasite only	N	well/river	Y	Y	None	8.3	3.3	4.1	12.8	38.9	284
84	">10"	M	B	Parasite only	N	well/river	Y	Y	None	7.4	3.2	3.3	12	35.6	344
85	">10"	M	B	Parasite only	N	well/river	Y	Y	None	9.6	4.3	4	12.5	38.7	242
86	"<5"	F	B	> 2 pathogens	N	well/river	Y	Y	None	11.9	4	6.6	9.7	30.2	349
87	"<5"	F	B	> 2 pathogens	N	well/river	Y	Y	None	6.7	2.9	3.4	10.4	31.1	363
88	"5-10"	F	B	> 2 pathogens	N	well/river	Y	Y	None	7.3	3.2	3.2	10.9	33.9	361
89	"<5"	M	A	> 2 pathogens	N	well/river	Y	Y	None	16.5	13.2	2.3	9.4	32.4	563
90	"<5"	M	M	> 2 pathogens	N	well/river	Y	Y	None	18.8	5.7	11.8	10.3	31.6	569
91	"<5"	F	B	Parasite + bacteria	N	well/river	Y	Y	None	8.9	5.6	2.5	10.3	33.8	631
92	"<5"	F	M	Parasite + bacteria	N	well/river	Y	Y	Pit	5.9	3.3	2	12	35.8	419
93	"<5"	F	B	Parasite + bacteria	N	well/river	Y	Y	None	6	3.2	2.4	10.3	33.2	352
94	"<5"	F	M	Parasite + bacteria	N	well/river	Y	Y	Pit	5.5	3.1	1.7	12.1	35.7	519
95	"<5"	F	B	Parasite + bacteria	N	well/river	Y	Y	None	6.9	5.1	1.3	10.8	32.8	218
96	"5-10"	F	M	Parasite + bacteria	N	well/river	Y	Y	Pit	8.9	4.5	3.5	12.9	39.6	310
97	"5-10"	F	B	Parasite + bacteria	N	well/river	Y	Y	None	7.4	4.1	2.7	10.9	33.1	302
98	"5-10"	F	B	Parasite + bacteria	N	well/river	Y	Y	None	8.3	4.1	3.2	11.1	34.4	418
99	"5-10"	F	B	Parasite + bacteria	N	well/river	Y	Y	Pit	10.5	4	5.7	10.4	33.3	283
100	"<5"	M	B	Parasite + bacteria	N	well/river	Y	Y	None	4.9	2.6	1.8	11.1	34	341
101	"5-10"	M	A	Parasite + bacteria	N	well/river	Y	Y	None	9	4.2	3.5	10.2	32	419
102	"5-10"	M	B	Parasite + bacteria	N	well/river	Y	Y	None	7.9	3.4	3.8	11.2	34.5	304
103	"5-10"	M	B	Parasite + bacteria	N	well/river	Y	Y	None	35.5	21.9	10.7	14.6	42.4	362
104	"5-10"	M	B	Parasite + bacteria	N	well/river	Y	Y	None	8.9	4.4	3.6	12.1	36.1	431
105	">10"	M	B	Parasite + bacteria	N	well/river	Y	Y	None	11.7	4.8	5.4	11.3	35.7	205
106	">10"	M	B	Parasite + bacteria	N	well/river	Y	Y	None	7.4	2.7	3.6	13.8	40.6	478
107	">10"	M	B	Parasite + bacteria	N	well/river	Y	Y	None	7.5	3	3.4	12.6	40.7	289
108	"5-10"	F	M	Negative	Y	well/river	Y	Y	Pit	12.5	1.6	9.5	13	39	317
109	"5-10"	F	M	Negative	Y	well/river	Y	Y	Pit	6.9	3.3	2.8	13.1	39	375
110	"5-10"	F	M	Negative	Y	well/river	Y	Y	None	9.8	2.2	6.7	11.9	35.5	288
111	"<5"	M	M	Negative	Y	Improved sanitation	Y	Y	Pit	7.9	2.8	4.2	11.3	36	306
112	"<5"	M	M	Negative	Y	well/river	Y	Y	None	10.3	3	6.3	10.8	33.5	418
113	"5-10"	M	M	Negative	Y	well/river	Y	Y	Pit	7.7	3.9	3.1	11.7	34.8	409
114	"5-10"	M	M	Negative	Y	well/river	Y	Y	Pit	11	4.9	4.8	13	39.9	401
115	"<5"	M	M	Multiple parasites	Y	well/river	Y	Y	None	12.6	8.8	2.9	10.4	35.8	209
116	"<5"	F	M	> 2 pathogens	Y	well/river	Y	Y	Pit	7.3	3.6	3	9.3	28.9	432
117	">10"	F	M	> 2 pathogens	Y	well/river	Y	Y	Pit	8	3.2	4	13.8	39.7	350
118	"5-10"	F	A	Bacteria only	Y	well/river	Y	Y	None	8.4	3.6	4.1	11.7	36.8	212
119	"<5"	M	M	Bacteria only	Y	well/river	Y	Y	None	nie widać wartości, ale N	N	N	N	L	N
120	"<5"	F	M	Parasite only	Y	well/river	Y	Y	Pit	6.6	4.1	2	11.5	34.8	299
121	"<5"	F	M	Parasite only	Y	well/river	Y	Y	Pit	7.8	3.7	2.9	10.9	34.1	349
122	"5-10"	F	M	Parasite only	Y	well/river	Y	Y	Pit	6.1	3	2.5	13.5	41.4	460
123	"5-10"	F	M	Parasite only	Y	well/river	Y	Y	Pit	12.1	4.9	5.7	12.3	37.3	372
124	"5-10"	F	M	Parasite only	Y	Improved sanitation	Y	Y	None	7.1	2.7	3.5	13	39.7	435
125	"5-10"	M	M	Parasite only	Y	well/river	Y	Y	Pit	7.5	1.7	4.9	12.4	37.4	401
126	"5-10"	F	M	Parasite + bacteria	Y	well/river	Y	Y	Pit	8.6	3.7	3.8	12.4	37.9	414
127	"5-10"	F	M	Parasite + bacteria	Y	Improved sanitation	Y	Y	Flush_toilet	11.3	2.4	7.7	12.4	38.4	434
128	"<5"	M	M	Parasite + bacteria	Y	well/river	Y	Y	Pit	10.1	3.2	5.7	9.8	30.8	387
129	"5-10"	M	M	Parasite + bacteria	Y	well/river	Y	Y	None	7.6	3.1	3.6	12	36.6	468
130	"<5"	F	M	Negative	N	well/river	N	Y	Pit	7	2.7	5	11.4	35.9	414
131	"5-10"	F	M	Negative	N	Improved sanitation	N	Y	None	6.6	2.5	2.7	11.5	36.4	245
132	">10"	F	M	Negative	N	Improved sanitation	N	Y	Pit	6.8	3.6	2.4	13.5	41	290
133	">10"	F	M	Negative	N	well/river	N	Y	Pit	7.2	3.1	3.4	8.2	28.3	468
134	">10"	M	M	Negative	N	well/river	N	Y	Pit	4.3	2.4	1.3	12.4	37.7	345
135	"5-10"	M	M	Multiple parasites	N	well/river	N	Y	Pit	6.8	3	3	10.2	31.8	428
136	"5-10"	M	M	Multiple parasites	N	well/river	N	Y	Pit	7.2	2.7	3.9	12.8	38	409
137	"<5"	F	B	Parasite only	N	well/river	N	Y	None	11.7	5.2	5.5	10.8	34.9	326
138	"5-10"	F	M	Parasite only	N	Improved sanitation	N	Y	Pit	13	4.1	6.9	12.9	40.5	200
139	"5-10"	F	M	Parasite only	N	well/river	N	Y	Pit	7.6	3.2	3.7	7.3	24.8	428
140	"<5"	M	M	Parasite only	N	well/river	N	Y	Pit	4.8	3.2	1.2	10	32.3	578
141	"5-10"	M	M	Parasite only	N	well/river	N	Y	Pit	5.7	2.5	2.7	13.5	39.9	288
142	"5-10"	M	M	Parasite only	N	Improved sanitation	N	Y	Flush_toilet	5.5	2.5	2.2	13.1	41	385
143	"<5"	F	B	Parasite + bacteria	N	well/river	N	Y	None	11.9	5.4	5.6	10.2	33.1	252
144	"<5"	M	M	Parasite + bacteria	N	Improved sanitation	N	Y	Pit	9	5.1	3	10.8	32.7	493
145	"5-10"	M	M	Parasite + bacteria	N	well/river	N	Y	Pit	8.3	2.8	4.5	9.7	30.6	295
146	"<5"	F	M	Negative	Y	well/river	N	Y	Pit	10.3	6.4	3.1	12.7	36.6	329
147	"5-10"	F	M	Negative	Y	well/river	N	Y	Pit	13.2	8.7	3.2	12.5	38.2	281
148	"<5"	M	M	Negative	Y	well/river	N	Y	Pit	6	2.5	2.8	11.7	35.3	400
149	"5-10"	M	M	Negative	Y	Improved sanitation	N	Y	Pit	3.5	1.4	1.8	12.6	38.6	318
150	"5-10"	M	M	Negative	Y	well/river	N	Y	Flush_toilet	11.7	2.1	8.8	12.3	38.1	437
151	"<5"	F	M	Bacteria only	Y	well/river	N	Y	Pit	19.4	5.8	12.4	10.2	31.4	413
152	"<5"	M	M	Bacteria only	Y	Improved sanitation	N	Y	None	9.8	4.7	3.9	10	31	608
153	"<5"	M	M	Bacteria only	Y	well/river	N	Y	None	5.2	2.5	2	10.9	32.8	296
154	"<5"	F	M	Parasite only	Y	well/river	N	Y	None	7.6	4.5	2.5	10.7	33.6	553
155	"<5"	F	M	Parasite only	Y	Improved sanitation	N	Y	None	5.1	3	1.7	10.7	35.3	374
156	"<5"	F	M	Parasite only	Y	well/river	N	Y	Pit	8.1	3.1	4.3	12.2	36.2	345
157	"5-10"	F	M	Parasite only	Y	well/river	N	Y	Pit	6.8	2.3	3.6	13.5	41.6	265
158	"<5"	M	M	Parasite only	Y	well/river	N	Y	None	7.3	4	2.4	8.1	26.4	218
159	"5-10"	M	M	Parasite only	Y	well/river	N	Y	Pit	6.2	2.6	3	12.5	36.7	335
160	"<5"	F	M	Negative	N	Improved sanitation	Y	N	Flush_toilet	7.2	4	2.5	11.5	34.7	359
161	"5-10"	F	M	Negative	N	well/river	Y	N	Pit	11.2	3.1	6.5	12.2	39	360
162	"5-10"	F	B	Negative	N	well/river	Y	N	None	7.4	3.7	3	12.1	36.3	470
163	"5-10"	F	A	Negative	N	well/river	Y	N	None	11.6	4.4	4.6	11	35.1	423
164	"5-10"	F	B	Negative	N	well/river	Y	N	None	5.5	3.9	1.2	11.8	37.3	345
165	"<5"	M	M	Negative	N	Improved sanitation	Y	N	None	6.6	2.4	3.5	8.5	27.2	173
166	"<5"	M	B	Negative	N	well/river	Y	N	None	9.1	4.7	3.9	10.4	34.2	319
167	"<5"	M	M	Negative	N	well/river	Y	N	Pit	12.2	6.3	4.6	10.9	33.9	629
168	"5-10"	M	B	Negative	N	well/river	Y	N	None	6.6	2.8	2.9	10.4	31.1	275
169	"5-10"	M	M	Negative	N	well/river	Y	N	Pit	10	2.9	5.5	12.5	38.4	355
170	"<5"	F	B	Bacteria only	N	well/river	Y	N	None	8.9	5.6	2.3	11	33.9	177
171	"<5"	M	M	Bacteria only	N	well/river	Y	N	Pit	5.4	2.2	2.6	10.9	34.4	458
172	">10"	M	B	Bacteria only	N	well/river	Y	N	None	6.2	3	2.5	11.2	34.7	381
173	">10"	M	B	Bacteria only	N	well/river	Y	N	None	10.2	2.8	6	13.3	40.7	287
174	">10"	M	B	Bacteria only	N	well/river	Y	N	None	6.5	2.4	3.6	12.5	38.5	176
175	"<5"	F	A	Parasite only	N	well/river	Y	N	Pit	8.6	5.8	1.9	12.3	37.8	197
176	"<5"	F	B	Parasite only	N	well/river	Y	N	None	14.2	5.9	6.8	11.7	33.9	302
177	"5-10"	F	A	Parasite only	N	well/river	Y	N	Pit	7.5	3.8	2.9	11.4	37.5	403
178	"5-10"	F	B	Parasite only	N	well/river	Y	N	Pit	16.6	5.1	9.8	12.1	36.8	416
179	"<5"	M	M	Parasite only	N	well/river	Y	N	Pit	11.9	3.8	6.2	9.9	31.9	342
180	"5-10"	M	M	Parasite only	N	well/river	Y	N	Pit	5.1	3.6	1.2	11.8	37.1	356
181	"<5"	M	B	> 2 pathogens	N	well/river	Y	N	None	14	7.2	5.5	11.2	34.9	413
182	">10"	F	B	> 2 pathogens	N	well/river	Y	N	None	9.1	3.5	4.5	13.1	39.6	249
183	"5-10"	F	A	Parasite + bacteria	N	well/river	Y	N	None	12.2	4.1	6.4	13.1	42.9	266
184	"5-10"	F	B	Parasite + bacteria	N	well/river	Y	N	None	7.2	3.2	3.4	13.9	42.4	184
185	">10"	M	B	Parasite + bacteria	N	well/river	Y	N	None	10	2.7	6.7	11.2	35.9	318
186	"<5"	F	M	Negative	Y	Improved sanitation	Y	N	Pit	9.3	3.9	4.5	11	34.2	222
187	"<5"	M	M	Negative	Y	well/river	Y	N	Pit	12.8	7.8	3.4	10.9	33.3	403
188	"<5"	M	M	Negative	Y	well/river	Y	N	None	6.4	4.7	1.3	9.6	30.9	400
189	"<5"	M	M	Negative	Y	well/river	Y	N	Pit	7.9	4.3	2.7	11.4	35.2	298
190	"<5"	M	M	Negative	Y	well/river	Y	N	Pit	6.1	2.5	2.6	12.4	38.4	418
191	"<5"	F	M	Multiple parasites	Y	well/river	Y	N	Pit	11.9	7	3.7	10.3	32.9	638
192	"5-10"	F	M	Multiple parasites	Y	well/river	Y	N	Pit	5	2.6	1.9	11.7	36.7	369
193	"<5"	M	M	Bacteria only	Y	well/river	Y	N	None	8.2	4.1	3.3	10.2	31.5	486
194	"5-10"	M	M	Parasite only	Y	Improved sanitation	Y	N	None	7.1	3	3.7	13.9	40.5	459
195	"<5"	F	M	Parasite + bacteria	Y	well/river	Y	N	Flush_toilet	5.5	2.1	2.7	11.7	36.3	285
196	"<5"	F	M	Negative	N	well/river	N	N	None	14	9.8	3.3	10.2	32.9	114
197	"5-10"	F	M	Negative	N	Improved sanitation	N	N	Pit	8.1	2.7	4.7	10	31.6	343
198	">10"	F	M	Negative	N	well/river	N	N	Pit	7	2.4	3.7	13.1	39.7	382
199	"<5"	M	M	Negative	N	well/river	N	N	Pit	6	3.3	2.1	10.8	32.7	434
200	"<5"	M	M	Negative	N	well/river	N	N	None	11.5	3.4	6.9	8	25.8	524
201	"<5"	M	M	Negative	N	Improved sanitation	N	N	Pit	6.4	3.9	1.8	9.2	29.6	397
202	"5-10"	M	M	Negative	N	well/river	N	N	Pit	9.6	4	4.4	10.7	33.7	241
203	"5-10"	M	M	Negative	N	well/river	N	N	Flush_toilet	4.6	2.1	2.1	13.6	41.5	237
204	">10"	M	M	Negative	N	well/river	N	N	Flush_toilet	6.4	3.1	2.8	13	39.9	374
205	">10"	F	M	Multiple bacteria	N	well/river	N	N	Pit	6.9	3.2	3	13.6	39.7	315
206	"5-10"	M	M	Multiple parasites	N	well/river	N	N	Flush_toilet	5.7	2.8	2.3	11.2	33.4	258
207	"<5"	M	M	> 2 pathogens	N	well/river	N	N	Pit	13.8	7	5.3	10.8	32.6	358
208	"5-10"	M	M	Bacteria only	N	Improved sanitation	N	N	Pit	4.5	2.2	1.9	12.3	30.9	249
209	">10"	F	M	Parasite only	N	Improved sanitation	N	N	Pit	5.6	2.3	2.7	11.3	35.5	361
210	"<5"	M	M	Parasite only	N	well/river	N	N	Pit	6.5	3.4	2.6	10.7	34	244
211	"<5"	M	M	Parasite only	N	Improved sanitation	N	N	Pit	7.9	4.7	2.5	10.5	31.9	403
212	"5-10"	M	M	Parasite only	N	well/river	N	N	Pit	9.8	3.3	5.5	9.2	29.5	765
213	"5-10"	M	M	Parasite only	N	well/river	N	N	Flush_toilet	7.2	3.1	3.4	11.5	34.4	341
214	"5-10"	M	M	Parasite only	N	well/river	N	N	Pit	6.5	3	2.8	13.7	40.9	570
215	"5-10"	M	B	Parasite only	N	well/river	N	N	None	8.5	3.5	4	12.1	36.9	254
216	"5-10"	M	M	Parasite only	N	well/river	N	N	Flush_toilet	6.7	2.9	2.9	12.9	38.2	297
217	">10"	M	M	Parasite only	N	Improved sanitation	N	N	Pit	7.6	2.1	4.8	13.9	42.4	410
218	"<5"	F	M	Parasite + bacteria	N	well/river	N	N	Pit	16.2	8.5	5.8	9.3	33.3	161
219	"5-10"	M	M	Parasite + bacteria	N	well/river	N	N	Pit	9.9	4.9	4.2	12.5	37.8	429
220	"5-10"	M	M	Parasite + bacteria	N	well/river	N	N	None	8.8	4	4	13.9	42.5	474
221	"<5"	F	M	Negative	Y	well/river	N	N	Pit	12.1	5.9	5.4	10.2	31.7	191
222	"<5"	F	M	Negative	Y	well/river	N	N	None	7.1	3.6	2.8	8.1	27.2	430
223	"<5"	F	M	Negative	Y	well/river	N	N	None	12.6	7.8	3.6	10.8	32.5	436
224	"<5"	F	M	Negative	Y	well/river	N	N	Pit	5.1	2.2	2.4	12.2	36.8	352
225	"<5"	F	M	Negative	Y	well/river	N	N	Pit	4.5	2.2	1.8	11.6	34.5	497
226	"<5"	M	M	Negative	Y	Improved sanitation	N	N		6.8	3.4	2.7	7.4	26.3	284
227	"<5"	M	M	Negative	Y	well/river	N	N	None	11.1	6.1	3.8	11.8	36	374
228	"<5"	M	M	Negative	Y	well/river	N	N	Pit	11.9	4.5	5.9	8.6	28.3	322
229	"<5"	M	M	Multiple bacteria	Y	well/river	N	N	Pit	23	13.6	6.9	10.9	32.3	420
230	"<5"	M	M	Multiple bacteria	Y	well/river	N	N	None	10	5.6	3.1	12.6	36.7	407
231	"<5"	F	M	Bacteria only	Y	Improved sanitation	N	N	Pit	13.4	5.2	6.4	8.7	28.4	178
232	"<5"	F	M	Bacteria only	Y	well/river	N	N	Pit	13.3	5.1	6.9	9.7	32.9	452
233	"5-10"	F	M	Bacteria only	Y	well/river	N	N	Pit	11.1	4.9	5	12	37.5	433
234	"5-10"	F	M	Bacteria only	Y	Improved sanitation	N	N	None	10.9	2.9	6.8	11.1	35.1	355
235	"<5"	M	M	Bacteria only	Y	Improved sanitation	N	N	None	18	6.1	10.7	8.8	32.2	478
236	"5-10"	M	M	Bacteria only	Y	well/river	N	N	Pit	17.3	12.6	3.6	11.3	35.3	363
237	"<5"	F	M	Parasite only	Y	Improved sanitation	N	N	None	13.9	10.9	2.2	10.8	34.2	231
238	"<5"	F	M	Parasite only	Y	well/river	N	N	Pit	8	3.5	3.7	13.6	39.5	339
239	"<5"	M	M	Parasite only	Y	Improved sanitation	N	N	Pit	7.7	4.1	2.8	8.5	27.1	471
240	"5-10"	M	M	Parasite only	Y	well/river	N	N	Pit	7.4	3.6	3	10.7	32.9	471
241	"<5"	M	M	Parasite + bacteria	Y	well/river	N	N	Pit	8.2	3.8	3.7	8.3	28.3	414
242	"5-10"	M	M	Parasite + bacteria	Y	well/river	N	N	None	4.9	1.9	2.4	13.1	41.6	298
